# Supplementary material for: Pro-Apoptotic Activity of 1-(4,5,6,7-Tetrabromo-1H-benzimidazol-1-yl)propan-2-one, an Intracellular Inhibitor of PIM-1 Kinase in Acute Lymphoblastic Leukemia and Breast Cancer Cells
Source: Int J Mol Sci. 2025 Jun 19;26(12):5897. doi: 10.3390/ijms26125897 (PMC12193579; doi:10.3390/ijms26125897)
Supplement: Supplementary file 1 [file ijms-26-05897-s001.zip]

Archive with 1 entries (1 files):
- ijms-3675882-supplementary.pdf
